# Supplementary material for: Effect of Selenium, Copper and Manganese Nanocomposites in Arabinogalactan Matrix on Potato Colonization by Phytopathogens Clavibacter sepedonicus and Pectobacterium carotovorum
Source: Plants (Basel). 2024 Dec 14;13(24):3496. doi: 10.3390/plants13243496 (PMC11677604; doi:10.3390/plants13243496)
Supplement: Supplementary file 1 [file plants-13-03496-s001.zip]

Archive with 1 entries (1 files):
- plants-3353168-supplementary.pdf
